# Supplementary material for: Pilot Validation Study of Inertial Measurement Units and Markerless Methods for 3D Neck and Trunk Kinematics during a Simulated Surgery Task
Source: Sensors (Basel). 2022 Oct 30;22(21):8342. doi: 10.3390/s22218342 (PMC9658075; doi:10.3390/s22218342)
Supplement: Supplementary file 1 [file sensors-22-08342-s001.zip]

Archive with 1 entries (1 files):
- validation_model.osim
